# Supplementary material for: Analyses of the oligopeptide transporter gene family in poplar and grape
Source: BMC Genomics. 2011 Sep 26;12:465. doi: 10.1186/1471-2164-12-465 (PMC3188535; doi:10.1186/1471-2164-12-465)
Supplement: Additional file 2 — Table S1. Pairwise identities between homologous pairs of OPT genes from Vitis, Populus, Arabidopsis and rice. Pairwise identities and sequence alignments of the 16 homologous pairs identified from the four species OPTs. [file 1471-2164-12-465-S2.XLS]

## Sheet: Additional file 2
Additional file 2: Pairwise identities between homologous pairs of OPT genes from Vitis, Populus, Arabidopsis and rice. Pairwise identities and sequence alignments of the 16 homologous pairs identified from the four species OPTs.
	Score	Expect	Identities	Positives	Gaps
VvOPT1/VvOPT2	1259	0	622/757 (82%)	687/757 (91%)	3/757 (0%)
VvOPT3/VvOPT5	1021	0	498/510 (98%)	500/510 (98%)	0/510 (0%)
VvOPT10/VvOPT6	1460	0	716/753 (95%)	731/753 (97%)	8/753 (1%)
VvYSL2/VvYSL4	1339	0	686/708 (97%)	695/708 (98%)	4/708 (1%)
PtOPT1/PtOPT5	1280	0	612/661 (93%)	645/661 (98%)	0/661 (0%)
PtOPT6/PtOPT7	1432	0	702/726 (97%)	709/726 (98%)	3/726 (0%)
PtYSL1/PtYSL2	1037	0	511/655 (78%)	588/655 (90%)	10/655 (2%)
PtYSL8/PtYSL9	1760	0	336/369 (91%)	350/369 (95%)	0/369 (0%)
AtOPT6/AtOPT9	1249	0	608/740 (82%)	674/740 (91%)	5/740 (1%)
AtOPT1/AtOPT5	1244	0	594/755 (79%)	665/755 (88%)	2/755 (0%)
OsOPT1/OsOPT8	1231	0	584/733 (80%)	662/733 (90%)	9/733 (1%)
OsOPT2/OsOPT3	1412	0	684/762 (90%)	707/762 (93%)	2/762 (0%)
OsYSL3/OsYSL4	922	0	456/681 (67%)	538/681 (79%)	46/681 (7%)
OsYSL2/OsYSL15	1018	0	494/672 (74%)	572/672 (85%)	13/672 (2%)
OsYSL7/OsYSL17	749	0	388/638 (61%)	479/638 (75%)	9/638 (1%)
OsYSL11/OsYSL12	1079	0	523/718 (73%)	601/718 (84%)	8/718 (1%)
VvOPT1/VvOPT2
1 MGTVEIEAPIIKTRTDEDVKEDELSPIEEVRLTVPNDDDPSLPVWTFRMWFLGLISCALL 60
MG+VEIEAP + T + ++ EDE SPIEEVRLTVPNDDD SL VWTFRMWFLG++SC LL
1 MGSVEIEAPRVNTLENGNINEDEESPIEEVRLTVPNDDDSSLSVWTFRMWFLGVLSCTLL 60
61 SFLNQFFSYRKEPLVISQITVQVATLPIGRFMASVLPDIKFHVHIPFFGKKELSLNPGPF 120
SFLNQFFSYR+EPLVI+QITVQVATLPIGRFMA+VLP+ KFH IP FGK+E S NPGPF
61 SFLNQFFSYRREPLVITQITVQVATLPIGRFMAAVLPETKFH--IPGFGKREFSFNPGPF 118
121 NMKEHVLISIFANAGSAFGGGSAYAVGIVTIIKAFYKRNISYLAGWILIITTQVLGYGWA 180
NMKEHVLISIFANAGSAFG GSAYAVGIVTIIKAFY +IS+LAGW+LI+TTQVLGYGWA
119 NMKEHVLISIFANAGSAFGNGSAYAVGIVTIIKAFYNSSISFLAGWLLIVTTQVLGYGWA 178
181 GLLRKYVVEPAHMWWPSTLVQISLFRTLHGKENEVDEQETEVQQRTSRSKFFLIAMLCSF 240
GLLRKYVVEPAHMWWP TLVQI+LFRTLH KEN D + + ++R SRSKFF+IAM SF
179 GLLRKYVVEPAHMWWPGTLVQIALFRTLHEKENG-DNTDGDNKKRMSRSKFFVIAMTGSF 237
241 LWYMVPGYLFQSLQSIAWVCWAFPNSVTAHQIGSGFRGLGFGALTLDWTVVASFLFSPLV 300
LWY VP + FQSLQSI+WVCWAFP S+TA Q+GSGF GLGFGALTLDW+VVASFLFSPL+
238 LWYSVPDFFFQSLQSISWVCWAFPKSITAQQLGSGFSGLGFGALTLDWSVVASFLFSPLI 297
301 CPFFAIVNVFIGYVLIIYIVMPISYWGLNVYNARTFPIFSSHLFTAQGQSYNITAIVNDK 360
CPFFAIVNVFIGYVLIIYIVMPISYWGLNVYNARTFPIFSSHLFTAQGQ YN +AIV
298 CPFFAIVNVFIGYVLIIYIVMPISYWGLNVYNARTFPIFSSHLFTAQGQRYNTSAIVTKN 357
361 FEIDLAQYDIQGRLNLSLFFALAYGFGFATIASTLSHVGLFYGREIYTRFRASQDEKVDI 420
EID QY+ QGR+NLS FFA+ YGFGFATIA+TL+HV LFYGREIY R+RAS++ K D+
358 LEIDWVQYEKQGRVNLSSFFAITYGFGFATIAATLTHVALFYGREIYNRYRASKEGKEDV 417
421 HTKLMKKYEDIPSWWFHLLLTGSVLVSLALCIFLKDEVQMPWWGLIFAAGLAFVFTLPIS 480
HT+LMKKY+DIPSWWFHLLL ++++SLALCIFLKDEVQMPWW LIFAA LAF+FTLP+S
418 HTRLMKKYKDIPSWWFHLLLALTIIISLALCIFLKDEVQMPWWALIFAAALAFIFTLPVS 477
481 IITATTNQTPGLNIITEYIMGVILPGKPIANVCFKTYGYISMVQAISFLGDFKLGHYMKI 540
IITATTNQTPGLNIITEYIMG+I PG+PIANVCFKTYGY+SM QAISFL DFKLGHYMKI
478 IITATTNQTPGLNIITEYIMGIIWPGRPIANVCFKTYGYMSMAQAISFLSDFKLGHYMKI 537
541 PPRSMFLVQLIGTLIAGSVNLFVAMWLLDSIDNICQEELLPENSPWTCPGQRVFFDASVI 600
PPRSMFLVQLIGT++AG+VNL VA+WLLDSIDNICQ+ LLP NSPWTCP RVFFDASVI
538 PPRSMFLVQLIGTILAGTVNLGVALWLLDSIDNICQDNLLPANSPWTCPSDRVFFDASVI 597
601 WGLVAPQRIFGTLGNYGALNWFFLGGLLGPVAVWILHILFPSQSWIPLVNLPVLIGATAS 660
WGLV P+R+FG+LGNYGALNWFFLGGLLGPVAVW+LH FP QSWIPL+NLPVL+GATAS
598 WGLVGPKRVFGSLGNYGALNWFFLGGLLGPVAVWLLHKKFPKQSWIPLINLPVLLGATAS 657
661 MPPATPVNYNAWILVGTIFNFFVFRYRKKWWQRYNYILSAALDAGVAFMAVLIYFTVGIE 720
MPPATPVNYNAWIL+GTIFNFFVFRYRKKWWQRYNYILSAALDAGVAFMAVLIY ++GIE
658 MPPATPVNYNAWILIGTIFNFFVFRYRKKWWQRYNYILSAALDAGVAFMAVLIYVSLGIE 717
721 EKNLYWWGANPDIDPEHCPLASCPTAKGVIVDGCPRF 757
KNL+WWGA+PDIDPEHCPLASCPTAKGVIVDGCP F
718 NKNLHWWGADPDIDPEHCPLASCPTAKGVIVDGCPVF 754
VvOPT3/VvOPT5
205 SNLAQVSLFXXXXXVCWVWPHSITAQQIGSGYHGLGVGAFTLDWAGISAYHGSPLVTPWF 264
+N SL +CWVWPHSITAQQIGSGYHGLGVGAFTLDWAGISAYHGSPLVTPWF
24 TNGQASSLSFAFAFICWVWPHSITAQQIGSGYHGLGVGAFTLDWAGISAYHGSPLVTPWF 83
265 SILNVGAGFIMFIYIIVPVCYWKFNTFDARKFPIFSNQLFTSTGHKYDTNKILTPQYDLN 324
SILNVGAGFIMFIYIIVPVCYWKFNTFDARKFPIFSNQLFTSTGHKYDTNKILTPQYDLN
84 SILNVGAGFIMFIYIIVPVCYWKFNTFDARKFPIFSNQLFTSTGHKYDTNKILTPQYDLN 143
325 IAAYDGYGKLYLSPLFALSIGSGFARFTATLTHVALFHGRDILRQSKSAIHNAKMDVHAR 384
IAAYDGYGKLYLSPLFALSIGSGFARFTATLTHVALFHGRDILRQSKSAIHNAKMDVHAR
144 IAAYDGYGKLYLSPLFALSIGSGFARFTATLTHVALFHGRDILRQSKSAIHNAKMDVHAR 203
385 LMKNYKQVPEWWFLILLIGSIALSIIMCFVWKEDVQLPWWGMLFAFGLAWIVTLPIGVIQ 444
LMKNYKQVPEWWFLILLIGSIALSIIMCFVWKEDVQLPWWGMLFAFGLAWIVTLPIGVIQ
204 LMKNYKQVPEWWFLILLIGSIALSIIMCFVWKEDVQLPWWGMLFAFGLAWIVTLPIGVIQ 263
445 ATTNQQPGYDIIAQFIIGYVLPGKPIANLLFKIYGRISTVHALSFLSDLKLGHYMKIPPR 504
ATTNQQPGYDIIAQFIIGYVLPGKPIANLLFKIYGRISTVHALSFLSDLKLGHYMKIPPR
264 ATTNQQPGYDIIAQFIIGYVLPGKPIANLLFKIYGRISTVHALSFLSDLKLGHYMKIPPR 323
505 CMYTAQLVGTLVAGTVNLAVAWWMLGSIENICDVETLHPDSPWTCPKFRVTFDASVIWGL 564
CMYTAQLVGTLVAGTVNLAVAWWMLGSIENICDVETLHPDSPWTCPKFRVTFDASVIWGL
324 CMYTAQLVGTLVAGTVNLAVAWWMLGSIENICDVETLHPDSPWTCPKFRVTFDASVIWGL 383
565 IGPRRLFGPGGLYRNLVWLFLIGAVLPVPVWVMSKIFPEKKWIPLINIPVISYGFAGMPP 624
IGPRRLFGPGGLYRNLVWLFLIGAVLPVPVWVMSKIFPEKKWIPLINIPVISYGFAGMPP
384 IGPRRLFGPGGLYRNLVWLFLIGAVLPVPVWVMSKIFPEKKWIPLINIPVISYGFAGMPP 443
625 ATPTNIASWLITGAIFNYFVFRYHKRWWQKYNYVLSAALDAGTAFMGVLLFFALQNENHN 684
ATPTNIASWLITGAIFNYFVFRYHKRWWQKYNYVLSAALDAGTAFMGVLLFFALQNENHN
444 ATPTNIASWLITGAIFNYFVFRYHKRWWQKYNYVLSAALDAGTAFMGVLLFFALQNENHN 503
685 LKWWGTKLDHCPLATCPTQPGIVVEGCPVF 714
LKWWGTKLDHCPLATCPTQPGIVVEGCPVF
504 LKWWGTKLDHCPLATCPTQPGIVVEGCPVF 533
VvOPT10/VvOPT6
1 MAELQDEVTQK--------NFKVDGDEEENDCPIEQVRLTVPITDDPTEPVLTFRTWVLG 52
MAE QD VTQ + + GDEE NDCPIEQVRLTVPITDDPTEPVLTFRTWVLG
1 MAEPQDGVTQPKPQEQQHLDIEATGDEEVNDCPIEQVRLTVPITDDPTEPVLTFRTWVLG 60
53 VAACVILSFVNQFFGYRSNQLSISSVSAQIVTLPLGKFMAATLPEKPIKVPCTKWSFSLN 112
VA+CVILSFVNQFFGYRSNQLSISSVSAQIVTLPLGKFMAATLPEKPIKVPCTKWSFSLN
61 VASCVILSFVNQFFGYRSNQLSISSVSAQIVTLPLGKFMAATLPEKPIKVPCTKWSFSLN 120
113 PGPFNIKEHVLITMFANSGSGGVYAVGILTIVKAFYKRSLSPGAGYLLVQTTQLLGYGWA 172
PGPFNIKEHVLITMFANSGSGGVYAVGILTIVKAFYKRSLSPGAGYLLVQTTQLLGYGWA
121 PGPFNIKEHVLITMFANSGSGGVYAVGILTIVKAFYKRSLSPGAGYLLVQTTQLLGYGWA 180
173 GLFRKYLVDSPYMWWPSNLVQVSLFRALHEKEKRSKGGVTRLQFFLIVFISSFAYYLVPN 232
GLFRKYLVDSPYMWWPSNLVQVSLFRALHEKEKRSKGG+TRLQFFLIVFISSFAYYLVPN
181 GLFRKYLVDSPYMWWPSNLVQVSLFRALHEKEKRSKGGLTRLQFFLIVFISSFAYYLVPN 240
233 YLFPSISTVSIICLIWKNSITAQQIGSGLYGMGLGSFGLDWATVASFLGSPLATPGFAII 292
YLFPSI TVSIICLIWKNSITAQQIGSGLYGMGLGSFGLDWATVASFLGSPLATPGFAII
241 YLFPSIGTVSIICLIWKNSITAQQIGSGLYGMGLGSFGLDWATVASFLGSPLATPGFAII 300
293 NILVGFFIIVYILLPLTYYNNAYDAKKFPIFSSHTFDSTGQPYNLTRILDPKTFSINLDE 352
NILVGFFIIVYILLPLTYYNNAY+AKKFPIFSSHTFDSTGQPYNLTRIL+PKTFS++L E
301 NILVGFFIIVYILLPLTYYNNAYEAKKFPIFSSHTFDSTGQPYNLTRILNPKTFSVDLAE 360
353 YNAYSKLYLSVFFSVTYGISFATLAAAVSHVALFNGSTIWQMWSKTRAAAGEKFGDVHTR 412
YNAYSKLYLSVFFSVTYGISFATLAA+VSHVALFNGSTIWQMW+KTRAAAGEKFGDVHTR
361 YNAYSKLYLSVFFSVTYGISFATLAASVSHVALFNGSTIWQMWTKTRAAAGEKFGDVHTR 420
413 LMKKNYKIVPQWWFHLILIVVLGLSLLACEGFDKQLQLPWWGILLCCALALFFTLPIGII 472
LMKKNYKIVPQWWF+LILIVVLGLSLLACEGFDKQLQLPWWGILLCCALA FFTLPIGII
421 LMKKNYKIVPQWWFYLILIVVLGLSLLACEGFDKQLQLPWWGILLCCALAFFFTLPIGII 480
473 TATTNQQPGLNVITELIIGFMYPGKPLANVVFKTYGYISMVQALTFLSDFKLGHYMKIPP 532
TATTNQQPGLNVITELIIGF+YPGKPLANVVFKTYGYISM QALTFLSDFKLGHYMKIPP
481 TATTNQQPGLNVITELIIGFIYPGKPLANVVFKTYGYISMSQALTFLSDFKLGHYMKIPP 540
533 RSMFLVQLVGTVIASSVYFGTAWWLLTTVEHICDLDLLPEGSPWTCPGDDVFYNASVIWG 592
RSMFLVQLVGTVIASSVYFGTAWWLLTTV+HICD DLLPEGSPWTCPGDDVFYNASVIWG
541 RSMFLVQLVGTVIASSVYFGTAWWLLTTVKHICDRDLLPEGSPWTCPGDDVFYNASVIWG 600
593 VIGPLRMFGRLGVYPEMNWFFLAGLLAPVPVWFLSRKFPNQKWIRLIHMPIIIGATGNMP 652
VIGPLRMFGRLGVYPEMNWFFLAG LAPVPVWFLSRKFPNQKWIRLIHMPIIIGATGNMP
601 VIGPLRMFGRLGVYPEMNWFFLAGFLAPVPVWFLSRKFPNQKWIRLIHMPIIIGATGNMP 660
653 PARAVHFVMWGIVGVFFNFYVYNRYRQWWAKHTYILSAALDAGVAFMGIIIFFALQSKDI 712
PARAVHFVMWGIVGVFFNFYVYNRY+QWWAKHTYILSAALDAGVAFMGIIIFFALQSKDI
661 PARAVHFVMWGIVGVFFNFYVYNRYKQWWAKHTYILSAALDAGVAFMGIIIFFALQSKDI 720
713 FGVDWWGLAADDHCPLASCPTAPGVVAEGCPTI 745
FGVDWWGLAADDHCPLASCPTAPGVVAEGCP +
721 FGVDWWGLAADDHCPLASCPTAPGVVAEGCPRV 753
VvYSL2/VvYSL4
1 MDHKRDEENGLDGNYNSEVETEHMKKMEKENQEEKEEEEEEEEMSVERIFEGKEVPSWRE 60
MDHKRDEENGLDGNYNS VETEHMK+ E +EKE +EEEEEMSVER+FEGKEVPSWRE
1 MDHKRDEENGLDGNYNSVVETEHMKEKE----KEKENQEEEEEMSVERLFEGKEVPSWRE 56
61 QLTVRAFVVSFVLSVLFTFIVMKLNLTTGIIPSLNVSAGLLGFFFVSVWTKFLDKSGLLK 120
QLTVRAFVV FVLSVLFTFIVMKLNLTTGIIPSLNVSAGLLGFFFVSVWTKFLDKSGLLK
57 QLTVRAFVVRFVLSVLFTFIVMKLNLTTGIIPSLNVSAGLLGFFFVSVWTKFLDKSGLLK 116
121 QPFTRQENTVIQTCVVASSGIAFSGGFGSYLFGMSQAIAKQSENAGGNEEYKNPAVAWMI 180
QPFTRQENTVIQTCVVASSGIAFSGGFGSYLFGMSQAIAKQSENAGGNEEYKNPAVAWMI
117 QPFTRQENTVIQTCVVASSGIAFSGGFGSYLFGMSQAIAKQSENAGGNEEYKNPAVAWMI 176
181 GFLFVVSFLGLFSVVPLRKIMIVDFKLTYPSGTATAHLINSFHTPQGAKLAKKQVRVLGK 240
GFLFVVSFLGLFSVVPLRKIMIVDFKLTYPSGTATAHLINSFHTPQGAKLAKKQVRVLGK
177 GFLFVVSFLGLFSVVPLRKIMIVDFKLTYPSGTATAHLINSFHTPQGAKLAKKQVRVLGK 236
241 YFSFSFLWGFFQWFFAAGDNCGFAGFPTFGLKAYKYKFFFDFSATYVGVGMICPHIVNIS 300
YFSFSFLWGFFQWFFAAGD+CGFAGFPTFGLKAYKYKFFFDFSATYVGVGMICPHIVNIS
237 YFSFSFLWGFFQWFFAAGDDCGFAGFPTFGLKAYKYKFFFDFSATYVGVGMICPHIVNIS 296
301 LLVGGILSWGVMWPLIETRKGDWYPADLPSSNIRGLQGYKIFIAIATILGDGLYNFFKVL 360
LLVGGILSWG+MWPLIETRKGDWYPADLPSSNIRGLQGYKIFIAIATILGDGLYNFFKVL
297 LLVGGILSWGLMWPLIETRKGDWYPADLPSSNIRGLQGYKIFIAIATILGDGLYNFFKVL 356
361 GQTLLGLFYQLQYKNMSGVPPIEDRSSPRSSSTSYNDTRRTQVFLKDQIPTSFAIGGYIA 420
GQTLLGLFYQLQYKNMSGVPPIEDRSSPRSSST YNDTRRTQVFLKDQIPTSFAIGGYIA
357 GQTLLGLFYQLQYKNMSGVPPIEDRSSPRSSSTCYNDTRRTQVFLKDQIPTSFAIGGYIA 416
421 IAAISMATLPHIFPQLKWYYILVIYLVAPTMAFCNAYGCGLTDWSLASTYGKLAIFSIGA 480
IAAISMATLPHIFPQLKWYYILVIYLVAPTMAFCNAYGCGLTDWSLASTYGKLAIFSIGA
417 IAAISMATLPHIFPQLKWYYILVIYLVAPTMAFCNAYGCGLTDWSLASTYGKLAIFSIGA 476
481 WAGAAHGGVIAGLAACGVMMNIVSTASDLMQDFKTGYLTLASPRSMFVSQFIGTAMGCVI 540
WAGAAHGGVIAGLAACGVMMNI STASDLMQDFKTGYLTLASPRSMFVSQFIGTAMGCVI
477 WAGAAHGGVIAGLAACGVMMNIASTASDLMQDFKTGYLTLASPRSMFVSQFIGTAMGCVI 536
541 SPCVFWLFYKAFDDLGQSGSEYPAPYALVYHNMAVLGVEGISNLPKNCFTLCCVFFGAAI 600
SPCVFWLFYKAFDDLGQSGSEYPAPYALV+ NMAVLGVEGISNLPKNCFTLCCVFFGAAI
537 SPCVFWLFYKAFDDLGQSGSEYPAPYALVFRNMAVLGVEGISNLPKNCFTLCCVFFGAAI 596
601 LVNLVRDAVGRKRAQFIPIPMAMAIPFYLGPYFAIDMCVGSLILFIWQRINKAKAEAFGP 660
LVNLVRD VGRKRAQFIPIPMAMAIPFYLGPYFAIDMCVGSLILFIWQRINKAKAEAFGP
597 LVNLVRDTVGRKRAQFIPIPMAMAIPFYLGPYFAIDMCVGSLILFIWQRINKAKAEAFGP 656
661 AVASGLICGEGIWTLPGSILALAGIKQPICMKFLSRATNARVDKFLGA 708
AVASGLICG+G+WTLP SILALAGIKQPICMKFLSRATNARVDKFLGA
657 AVASGLICGDGLWTLPSSILALAGIKQPICMKFLSRATNARVDKFLGA 704
PtOPT1/PtOPT5
84 MQIAVLPIGKFMAKTLPTRDYRILGWSFSLNPGPFNMKEHVIITIFANCGVSFGGGDAYS 143
MQIAVLP+GKFMAKTLPT+DYRILGWSFSLNPGPFNMKEHVIITIFANCGVS+GGGDAYS
1 MQIAVLPVGKFMAKTLPTKDYRILGWSFSLNPGPFNMKEHVIITIFANCGVSYGGGDAYS 60
144 IGAITVMKAYYKQNLSFLCGLFIVLTTQILGYGWAGMLRRYLVYPVEMWWPSNLAQVSLF 203
IGAITVMKAYY+Q+LSFLCGL IVLTTQILGYGWAGMLRRYLVYPVEMWWPSNLAQVSLF
61 IGAITVMKAYYRQSLSFLCGLLIVLTTQILGYGWAGMLRRYLVYPVEMWWPSNLAQVSLF 120
204 RALHEKDPKSKGLTRMQFFLIAMTASFLYYTVPGYLFPIMTFFSWVCWVWPHSITAQQVG 263
RALHEK+PKSKG+TRM+FFLIAMTASF YY VPGYLFPI+TFFSWVCW WPH++TAQQ+G
121 RALHEKEPKSKGMTRMRFFLIAMTASFFYYAVPGYLFPILTFFSWVCWAWPHNMTAQQIG 180
264 SGYHGLGVGAFTLDWAGISAYHGSPLVAPWSSIVNVAVGFIMFIYIILPLCYWKYNTFDA 323
SGYHGLGVGAFTLDWAGISAYHGSPLVAPWSSIVNVAVGFIMFIY+I+P+CYWKYNTFDA
181 SGYHGLGVGAFTLDWAGISAYHGSPLVAPWSSIVNVAVGFIMFIYVIVPVCYWKYNTFDA 240
324 WKFPIFSNQLFTSSGQKYETTKILTPDFQLNIPAYDSYSKLYLSPLFALSIGSGFARFTA 383
KFPIFSNQLFTSSGQKY+TTKILTP+FQLNIPAYDSYSKLYLSPLFALSIGSGFARFTA
241 RKFPIFSNQLFTSSGQKYDTTKILTPEFQLNIPAYDSYSKLYLSPLFALSIGSGFARFTA 300
384 TLTHVALFNGRDIWRQSRRAVQNVKLDVHSKLMKAYKEVPDWWFYILLIGSVVLSLLMSF 443
TLTHVALFNGRDIW+QSR+A+QNVKLDVH+KLMKAYKEVPDWWFYILL GSV LSLLMSF
301 TLTHVALFNGRDIWKQSRKAMQNVKLDVHAKLMKAYKEVPDWWFYILLAGSVFLSLLMSF 360
444 VWKETVQLRWWGMLFAFALAWLVTLPIGVIQATTNQQPGYDIIAQFMIGYVLPGKPIANL 503
VWKETVQL WWGMLFAF LAWLVTLPIGVIQATTNQQPGYDIIAQFMIGYVLPG+PIANL
361 VWKETVQLPWWGMLFAFGLAWLVTLPIGVIQATTNQQPGYDIIAQFMIGYVLPGQPIANL 420
504 LFKIYGRISTIHALSFLADLKLGHYMKIPPRCMYVAQLVGTFVAGTLNLAVAWWMLENIE 563
LFKIYGRIST+HALSFL+DLKLGHYMKIPPRCMYVAQLVGT VAGT+NLAVAWWMLENIE
421 LFKIYGRISTVHALSFLSDLKLGHYMKIPPRCMYVAQLVGTLVAGTVNLAVAWWMLENIE 480
564 NICDTDVLDSSSPWTCPKYRVTFDASVIWGLIGPRRLFGPGGLYRNLVWLFLIGAFLPVP 623
NICD D DS+SPWTCPKYRVTFDASVIWGLIGP+RLFGPGGLYRNLVWLFLIGAFLPVP
481 NICDVDSQDSNSPWTCPKYRVTFDASVIWGLIGPKRLFGPGGLYRNLVWLFLIGAFLPVP 540
624 FWVLSKMFPEKKWIALINIPVISYGFAGMPPATPTNIASWLVTGTIFNYFVFRYRKRWWQ 683
FWVLSKMFPEKKWIALINIPVISYGFAGMPP+TPTNIASWL+TGTIFNYFVFRYRKRWWQ
541 FWVLSKMFPEKKWIALINIPVISYGFAGMPPSTPTNIASWLITGTIFNYFVFRYRKRWWQ 600
684 KYNYVLSAALDAGTAFMGVLLFFAVQNSGKELKWWGTEVDHCPLASCPTAPGIVVKGCPV 743
KYNYVLSAALDAGTAFMGVLLFFAVQN+ K+L WWG E+DHCPLA+CPTAPGIVVKGCPV
601 KYNYVLSAALDAGTAFMGVLLFFAVQNTDKKLSWWGAELDHCPLATCPTAPGIVVKGCPV 660
744 F 744
F
661 F 661
PtOPT6/PtOPT7
30 EEVNDNPIEQVRLTVPITDDPTQAVLTFRTWVLGLAACILLSFVNQFFQYRSNQLSIGSV 89
EE NDNPIE+VRLTVPITDDPTQAVLT RTWVLGLAACILLSFVNQFFQYRSNQLSIGSV
2 EEGNDNPIEEVRLTVPITDDPTQAVLTVRTWVLGLAACILLSFVNQFFQYRSNQLSIGSV 61
90 TIQILVLPIGKFMAAKLPKKQISIPFTKCSFSLNPGPFNMKEHVLITIFANCGAGGVYAV 149
TIQILVLPIGKFMAAKLPKKQ+SIPFTK SFSLNPGPF+MKEHVLITIFANCGAGGVYAV
62 TIQILVLPIGKFMAAKLPKKQVSIPFTKWSFSLNPGPFSMKEHVLITIFANCGAGGVYAV 121
150 YIITIIKAFYHRGLHPVAAMLLAQTTQLLGYGWAGTFRNILVDSPYMWWPATLIQVSLFR 209
YIITI KAFYH+GLHPVAAMLLAQTTQLLGYGWAG FR ILVDSPYMWWPATL+QVSLFR
122 YIITITKAFYHKGLHPVAAMLLAQTTQLLGYGWAGMFRKILVDSPYMWWPATLVQVSLFR 181
210 ALHEKEKRKKGERTRLQFFAVVFVASFAYYIVPGHFFPSLSALSFVCWIWKRSITAQQIG 269
KE+RKKGERTRLQFFA+VFVASFAYYIVPGHFFPSLSALSFVCWIWKRSITAQQIG
182 ---HKERRKKGERTRLQFFAIVFVASFAYYIVPGHFFPSLSALSFVCWIWKRSITAQQIG 238
270 AGLNGLGIGSFGLDWATVASFLGTPLAYPFFAIVNTMVGFILVMYVLVPIAYWSNFREAK 329
AGLNGLGIGSFGLDWATVASFLGTPLAYPFFAI NTMVGFILVMYVLVPIAYWSNFREAK
239 AGLNGLGIGSFGLDWATVASFLGTPLAYPFFAIANTMVGFILVMYVLVPIAYWSNFREAK 298
330 RFPIFTSHTFDEDGQIFNITRVLNEKTFDLNLVEYENYSKLYLSIFFAFLYGLSFASLTA 389
RFPIFTSHTFDEDGQIFNITRVLNEKTFDLNL EYENYSKLYLSIFFAFLYGLSFASLTA
299 RFPIFTSHTFDEDGQIFNITRVLNEKTFDLNLAEYENYSKLYLSIFFAFLYGLSFASLTA 358
390 TLTHVALFDGKNIINMWKKTTTAVKDEFSDVHTRIMKKNYAVVPQWWFTAILVISLALSL 449
TLTHVALFDGKNII MWKKTTTAVKDEFSDVHTRIMKKNYAVVPQWWFT ILVISLALSL
359 TLTHVALFDGKNIIKMWKKTTTAVKDEFSDVHTRIMKKNYAVVPQWWFTVILVISLALSL 418
450 LAVEGFDHQLQLPWWGLLLACFIALIFTLPVGVVQATTNMQIGLNVITELVIGYMYPGKP 509
LAVEGFD QLQLPWWGLLLACFIALIFTLPVGVVQATTNMQIGLNVITELVIGYMYPGKP
419 LAVEGFDRQLQLPWWGLLLACFIALIFTLPVGVVQATTNMQIGLNVITELVIGYMYPGKP 478
510 LANVAFKTYGYISMTQALSFLGDFKIGHYMKIPPKSMFIVQLVGTVVSSFVYFATAWWLL 569
LANVAFKTYGYISMTQALSFLGDFKIGHYMKIPPKSMFIVQLVGTVVSS VYFATAWWLL
479 LANVAFKTYGYISMTQALSFLGDFKIGHYMKIPPKSMFIVQLVGTVVSSTVYFATAWWLL 538
570 SSVENICNPDLLPDGSPWTCPGSDVFYNASIIWGVVGPLRMFTDKGVYPEQNWWFLIGFL 629
SSVENICNPDLLPDGSPWTCPGSDVFYNASIIWGVVGPLRMFTDKGVYPEQNWWFLIGFL
539 SSVENICNPDLLPDGSPWTCPGSDVFYNASIIWGVVGPLRMFTDKGVYPEQNWWFLIGFL 598
630 APFPMWFLQRKFPEKKWIKLIHIPLILSASSAMPSAKTVHYWSWAFVGFIFNYIIYRRYK 689
APFPMWFLQRKFPEKKWIKLIHIPLILSASSAMPSAKTVHYWSWAFVGFIFNYIIYRRYK
599 APFPMWFLQRKFPEKKWIKLIHIPLILSASSAMPSAKTVHYWSWAFVGFIFNYIIYRRYK 658
690 GWWAKHTYILSAALDAGVAFLGVILYFTLQSKDIYGPAWWGADVSDHCPLAKCPTAAGIK 749
GWWAKHTYILSAALDAGVAFLGVILYFTLQSKDIYGPAWWGADVSDHCPLAKCPTA GIK
659 GWWAKHTYILSAALDAGVAFLGVILYFTLQSKDIYGPAWWGADVSDHCPLAKCPTAPGIK 718
750 VKGCPV 755
VKGCPV
719 VKGCPV 724
PtYSL1/PtYSL2
11 MELEPQDESEGSRT---WTKQVTVRGIIVSILIGAIYSIIAMKLSLTTGMIPNFNVSAAL 67
ME++PQDE EGSR WTKQ+TVRG SILIGAIYS+I MKL+LTTG+ PNFNVSAAL
5 MEVDPQDEPEGSRRPQPWTKQITVRGFTASILIGAIYSVIVMKLNLTTGLAPNFNVSAAL 64
68 LAFVFVQTWTKVLQKAGFVVRPFTRQENTMIQTCAVACYSIAIGGGLSSYLLGLDRNTYE 127
LAFVFV++WTK+L++AGFVV+PFTRQENTMIQTCAVACYSIA GGG +SYLLGL+R TYE
65 LAFVFVRSWTKMLRRAGFVVKPFTRQENTMIQTCAVACYSIAHGGGFASYLLGLNRKTYE 124
128 LSGGLKTEGNSSSGLKEPEFGWMVGYLFLVCFVGLFVLIPLRKILIVDMKLTYPSGLATA 187
LSG ++TEGN S+ +KEP FGWM GYLFLVCFVGLFVLIPLRKILIVDM LT+PSG+ATA
125 LSG-VQTEGNPSTSIKEPGFGWMCGYLFLVCFVGLFVLIPLRKILIVDMNLTFPSGMATA 183
188 VLINGFHSRGDKMAKKQVQGFVKYFSISFLWAFFQWFFTGKDGYCGFAHFPTFGMEAWKH 247
VLINGFHSRG+KMAKKQV+GF+KYFSISFLWAFFQWF+TGK+G CGF+ FPTFG++AWKH
184 VLINGFHSRGNKMAKKQVRGFMKYFSISFLWAFFQWFYTGKEG-CGFSQFPTFGLKAWKH 242
248 TFFFDFSTTLVGAGMIVSYLVNLSLLLGAVLSYGIMWPLIRQLKGEWYPASIDESSMKSL 307
TFFFDF+TT +GAGM+VS+LVNLSLLLGAVLSYG+MWPLI QLKG+W+PAS++E+SMKSL
243 TFFFDFNTTFIGAGMLVSHLVNLSLLLGAVLSYGVMWPLIGQLKGDWFPASLEETSMKSL 302
308 NGYKVFLAVALILGDGLYFFVKIMGMTISNVRRRLKNKNTSPGKLDILCSFFLKLFDEQK 367
GYKVFLAVALILGDGLY FVK+M TI NV R+++K KL K D+Q+
303 FGYKVFLAVALILGDGLYTFVKVMVCTIINVHGRVRDK-----KLSAAVDHQKKHLDDQR 357
368 QNKFFLGETIPLWLGIIGYVIFSVISIIAVPIMFPQLKWYYVVVSYVLAPSLAFCNAYGA 427
N+ FL ETIPLW+ +IGYV FS++S+IAVPI+FPQLKWYYV+ +YVLAPSLAFCNAYGA
358 VNETFLRETIPLWVAVIGYVAFSILSVIAVPIIFPQLKWYYVIAAYVLAPSLAFCNAYGA 417
428 GLTDINMAYNYGKAALFVLAAISGRENGVVAALVGGGLVKSVISVSCILIQDFKTAHLTF 487
GLTDINMAYNYGK ALFVLAA+SGRENGVVAAL G GLVKSV+SV+CIL+QDFKTA +T
418 GLTDINMAYNYGKVALFVLAAVSGRENGVVAALAGCGLVKSVLSVACILMQDFKTAQMTS 477
488 TSPRAMFLNQVIGTAIGCVVAPSSFFLFYKAFDVGNPSGGFKAPHALIYRNMAIIGVEGF 547
TSPRAMFL+QV+GTAIGC+ APSSFFLFYKAFDVGNP G FKAP+ALIYRNMAI+GV+GF
478 TSPRAMFLSQVVGTAIGCIAAPSSFFLFYKAFDVGNPYGEFKAPYALIYRNMAILGVDGF 537
548 SALPQYCLQLCCGFFAFAIAVNLVRDFLPRKIGQWVPLPLVMAVPFVIGASFAIDMCVGS 607
SALPQ+CLQLC GFFAFAIA+NLVRDF P+KIGQW+PLP+VM VPF+IGASFAIDM +GS
538 SALPQHCLQLCYGFFAFAIAINLVRDFSPQKIGQWMPLPMVMGVPFLIGASFAIDMSIGS 597
608 LIVFVWHKRNTNKAEFMIPAVASGLICGEGLWTLPAAILALAKIKPPICMNFVAS 662
LIV +WHKR+T KAEFM+PAVASGLICGEGLWTLP A+LALA++KPPICM FVAS
598 LIVLIWHKRDTKKAEFMVPAVASGLICGEGLWTLPEAVLALAQVKPPICMKFVAS 652
PtYSL8/PtYSL9
4 KVFIATALVLGDGLYNFFKVLSRTLAALFFQLRGRDATGALPVADRSSPETSRISYDEQR 63
KVFIA AL+LGDGLYNFFKVLSRTLAALFFQLR R+AT LP+ADRSSPE+S+ISYDEQ+
214 KVFIAIALILGDGLYNFFKVLSRTLAALFFQLRVRNATSNLPIADRSSPESSKISYDEQQ 273
64 RTHLFLKDQIPTWFAVAGYVTIAAISTTTVPHIFPELKWYYILVIYIFAPALAFCNAYGC 123
RT LFLKDQIPTWF++AGYV IAAIST T+PHIF ELKWYYILVIYIFAP LAFCNAYGC
274 RTRLFLKDQIPTWFSIAGYVAIAAISTATLPHIFHELKWYYILVIYIFAPTLAFCNAYGC 333
124 GLTDWSLASTYGTLAIFVIGAWAGGSHGGVLAGLAACGVMMNIVSTASDLSQDFKTGYLT 183
GLTDWSLASTYG LAIFVIGAWAG SHGGVLAGLAACGVMMNIVSTASDLSQDFKTGYLT
334 GLTDWSLASTYGKLAIFVIGAWAGASHGGVLAGLAACGVMMNIVSTASDLSQDFKTGYLT 393
184 LSSPRSMFVSQLIGTAMGCMISPCVFWLFFKAFKDLGTPGSQYPAPYATVFRNMAILGVE 243
LSSPRSMFVSQLIGTAMGC+ISP VFWLFFKAFKDLGT GSQYPAPYATV+RNMAILGVE
394 LSSPRSMFVSQLIGTAMGCIISPSVFWLFFKAFKDLGTTGSQYPAPYATVYRNMAILGVE 453
244 GFSSLPKNCLYLCYWFFGAAILINLIKDVLGKKRARFIPNPMAMAIPFYIGSYFAIDMCV 303
GFS+LPKNCLYLCY FFGAAILINLIKD L KK ARFIPNPMAMAIPFYIGSYFAIDMC+
454 GFSALPKNCLYLCYGFFGAAILINLIKDALCKKWARFIPNPMAMAIPFYIGSYFAIDMCL 513
304 GSLILFIWEKIDKAKADAFGPAVASGLICGDGIWTLPSSILALAGVKPPICMKFLSRRTN 363
GSLILFIWEKIDK KADAFGPAVASGLICGDGIWTLPSSILALAGVKPPICMKFLSR TN
514 GSLILFIWEKIDKVKADAFGPAVASGLICGDGIWTLPSSILALAGVKPPICMKFLSRGTN 573
364 AKVDAFLGS 372
+KVDAFLGS
574 SKVDAFLGS 582
AtOPT6/AtOPT9
1 MGEIATEFTPVMD-----DDDDRCVVPEVELTVPKTDDSTLPVLTFRMWVLGIGACIVLS 55
M EI + + VM+ DD DRCVV EVELTVPKTDD TLPVLTFRMW LG+GACI+LS
1 MDEIVEDSSRVMEIEGQNDDLDRCVVEEVELTVPKTDDPTLPVLTFRMWTLGLGACIILS 60
56 FINQFFWYRTMPLSITGISAQIAVVPLGHLMARVLPTKRFLEGTRFQFTLNPGAFNVKEH 115
FINQFFWYR MPL+I+GISAQIAVVPLGHLMA+VLPT+ FLEG++++F++NPG FNVKEH
61 FINQFFWYRQMPLTISGISAQIAVVPLGHLMAKVLPTRMFLEGSKWEFSMNPGPFNVKEH 120
116 VLITIFANSGAGSVYATHILSAIKLYYKRSLPFLPAFLVMITTQILGFGWAGLFRKHLVE 175
VLITIFANSGAG+VYATHILSAIKLYYKRSLPFLPAFL+MITTQ LGFGWAGLFRKHLVE
121 VLITIFANSGAGTVYATHILSAIKLYYKRSLPFLPAFLLMITTQFLGFGWAGLFRKHLVE 180
176 PGEMWWPSNLVQVSLFGALHEKEKKSRGGMSRTQFFLIVLVASFAYYIFPGYLFTMLTSI 235
PGEMWWPSNLVQVSLF ALHEKEKK +GGM+R QFFLIVLV SFAYYI PGYLFTM+TSI
181 PGEMWWPSNLVQVSLFSALHEKEKKKKGGMTRIQFFLIVLVTSFAYYILPGYLFTMITSI 240
236 SWVCWLNPKSILVNQLGSGEHGLGIGSIGFDWVTISAYLGSPLASPLFASVNVAIGFVLV 295
SW+CWL PKS+LV+QLGSGE GLGIG+IG DW TIS+YLGSPLASPLFA++NV IGFV++
241 SWICWLGPKSVLVHQLGSGEQGLGIGAIGIDWATISSYLGSPLASPLFATINVTIGFVVI 300
296 MYIVTPVCYWLNIYDAKTFPIFSSQLFMGNGSRYDVLSIIDSKFHLDRVVYSRTGSINMS 355
MY+ TP+CYWLNIY AKT+PIFSS LFMGNGS YDVLSIID KFHLDR +Y++TG INMS
301 MYVATPICYWLNIYKAKTYPIFSSGLFMGNGSSYDVLSIIDKKFHLDRDIYAKTGPINMS 360
356 TFFAVTYGLGFATLSATIVHVLVFNGSDLWKQTRGAFQKNKKMDIHTRIMKKNYREVPLW 415
TFFAVTYGLGFATLSATIVHVL+FNG DLWKQTRGAFQ+NKKMD HTRIMKKNYREVP+W
361 TFFAVTYGLGFATLSATIVHVLLFNGRDLWKQTRGAFQRNKKMDFHTRIMKKNYREVPMW 420
416 WFLVILLLNIALIMFISVHYNATVQLPWWGVLLACAIAISFTPLIGVIAATTNQAPGLNI 475
WF VIL+LNIALIMFIS +YNATVQLPWWGVLLACAIA+ FTPLIGVIAATTNQ PGLN+
421 WFYVILVLNIALIMFISFYYNATVQLPWWGVLLACAIAVFFTPLIGVIAATTNQEPGLNV 480
476 ITEYVIGYIYPERPVANMCFKVYGYISMTQALTFISDFKLGHYMKIPPRSMFMAQVAGTL 535
ITEYVIGY+YPERPVANMCFKVYGYISMTQALTFI DFKLG YMKIPPRSMFMAQV GTL
481 ITEYVIGYLYPERPVANMCFKVYGYISMTQALTFIQDFKLGLYMKIPPRSMFMAQVVGTL 540
536 VAVVVYTGTAWWLMEEIPHLCDTSLLPSDSQWTCPMDRVFFDASVIWGLVGPRRVFGDLG 595
V+VVVYTGTAWWLM +IPHLCD SLLP DS+WTCPMDRVFFDASVIWGLVGPRR+FG+LG
541 VSVVVYTGTAWWLMVDIPHLCDKSLLPPDSEWTCPMDRVFFDASVIWGLVGPRRMFGNLG 600
596 EYSNVNWFFLVGAIAPLLVWLATKMFPAQTWIAKIHIPVLVGATAMMPPATAVNFTSWLI 655
EY+ +NWFFLVGAIAP VWLATK FPA WI+KIH PV++GAT+MMPPA AVNFTSW I
601 EYAAINWFFLVGAIAPFFVWLATKAFPAHKWISKIHFPVILGATSMMPPAMAVNFTSWCI 660
656 VAFIFGHFIFKYRRVWWTKYNYVLSGGLDAGSAFMTILLFLALGRKGIEVQWWGNSGDRD 715
VAF+FGHF++KY+R WW KYNYVLSGGLDAG+AFMTIL+FL++GRKGI + WWGN+ D
661 VAFVFGHFLYKYKRQWWKKYNYVLSGGLDAGTAFMTILIFLSVGRKGIGLLWWGNADDST 720
716 TCPLASCPTAKGVVVKGCPV 735
C LASCPTAKGV++ GCPV
721 NCSLASCPTAKGVIMHGCPV 740
AtOPT1/AtOPT5
1 MTSVFDEHKPSDDSHESKIVINGEEEVLEEENDNPIEEVRLTVPITDDPTLPVLTFRTWT 60
M + KP + ESKIVI +E E+END+PIEEVRLTVPITDDP+LPVLTFRTW
1 MVGSLEVSKPPEHKVESKIVI--ADEEEEDENDSPIEEVRLTVPITDDPSLPVLTFRTWF 58
61 LGLFSCILLAFVNQFFGFRSNQLWVSSVAAQIVTLPLGKLMAKTLPTKKFGFPGTNWSWS 120
LG+ SC++LAFVN FFG+RSN L VSSV AQI+TLPLGKLMA TLPT K PGTNWS S
59 LGMVSCVVLAFVNNFFGYRSNPLTVSSVVAQIITLPLGKLMATTLPTTKLRLPGTNWSCS 118
121 FNPGPFNMKEHVLITIFANTGAGGVYATSIITIVKAFYNRQLNVAAAMLLTQTTQLLGYG 180
NPGPFNMKEHVLITIFANTGAGG YATSI+TIVKAFY+R LN AAAMLL QTTQLLGYG
119 LNPGPFNMKEHVLITIFANTGAGGAYATSILTIVKAFYHRNLNPAAAMLLVQTTQLLGYG 178
181 WAGIFRKFLVDSPYMWWPSNLVQVSLFRALHEKEDLQKGQQTRFRFFIIVFCVSFAYYII 240
WAG+FRK+LVDSPYMWWP+NLVQVSLFRALHEKE+ ++G+QT+ RFF+IVF +SF YYI+
179 WAGMFRKYLVDSPYMWWPANLVQVSLFRALHEKEEKREGKQTKLRFFLIVFFLSFTYYIV 238
241 PGYLFPSISAISFVCWIWKSSVTAQIVGSGLKGLGIGSFGLDWSTVAGFLGSPLAVPFFA 300
PGYLFPSIS +SFVCWIW SVTAQ +GSGL GLGIGSFGLDWSTVAGFLGSPLAVPFFA
239 PGYLFPSISYLSFVCWIWTRSVTAQQIGSGLHGLGIGSFGLDWSTVAGFLGSPLAVPFFA 298
301 IANFFGGFFIFLYIVLPIFYWTNAYDAQKFPFYTSHTFDQTGHTYNITRILNEKNFDINL 360
IAN FGGF IF YI+LPIFYW+NAY+A+KFPFYTSH FD TG YN TRILN+K F+I+L
299 IANSFGGFIIFFYIILPIFYWSNAYEAKKFPFYTSHPFDHTGQRYNTTRILNQKTFNIDL 358
361 DAYNGYSKLYLSVMFALLYGLSFGSLCATISHVALYDGKFIWGMWKKAKTATKDKYGDVH 420
AY YSKLYLS++FAL+YGLSFG+L ATISHVAL+DGKFIW +WKKA TKDK+GDVH
359 PAYESYSKLYLSILFALIYGLSFGTLTATISHVALFDGKFIWELWKKATLTTKDKFGDVH 418
421 SRLMKKNYQSVPQWWFIAVLVISFAFALYACEGFDKQLQLPWWGLILACAIALFFTLPIG 480
+RLMKKNY+ VPQWWF+AVL SF ALYACEGF KQLQLPWWGL+LACAIA FTLPIG
419 TRLMKKNYKEVPQWWFVAVLAASFVLALYACEGFGKQLQLPWWGLLLACAIAFTFTLPIG 478
481 VIQATTNQQMGLNVITELIIGYLYPGKPLANVAFKTYGYISMSQALYFVGDFKLGHYMKI 540
VI ATTNQ+MGLNVI+ELIIG+LYPGKPLANVAFKTYG +S++QALYFVGDFKLGHYMKI
479 VILATTNQRMGLNVISELIIGFLYPGKPLANVAFKTYGSVSIAQALYFVGDFKLGHYMKI 538
541 PPRSMFIVQLVATVVASTVCFGTTWWLITSVENICNVDLLPVGSPWTCPGDEVFYNASII 600
PPRSMFIVQLVAT+VASTV FGTTWWL++SVENICN D+LP SPWTCPGD VFYNASII
539 PPRSMFIVQLVATIVASTVSFGTTWWLLSSVENICNTDMLPKSSPWTCPGDVVFYNASII 598
601 WGVIGPGRMFTKEGIYPGMNWFFLIGLLAPVPFWYLSKKFPEKKWLKQIHVPLIFSAVSA 660
WG+IGPGRMFT +GIYPGMNWFFLIG LAPVP W+ ++KFPEKKW+ QIH+PLIFS +
599 WGIIGPGRMFTSKGIYPGMNWFFLIGFLAPVPVWFFARKFPEKKWIHQIHIPLIFSGANV 658
661 MPQAKAVHYWSWAIVGVVFNYYIFRRFKTWWARHNYILSAALDAGTAIMGVLIFFAFQNN 720
MP AKAVHYWSW VG+VFNYYIFRR+K WWARHNYILSAALDAGTA+MGVLI+FA QNN
659 MPMAKAVHYWSWFAVGIVFNYYIFRRYKGWWARHNYILSAALDAGTAVMGVLIYFALQNN 718
721 DISLPDWWGLENSDHCPLAHCPLAKGVVVEGCPVF 755
+ISLPDWWG EN+DHCPLA+CP KG+V +GCPVF
719 NISLPDWWGNENTDHCPLANCPTEKGIVAKGCPVF 753
OsOPT1/OsOPT8
24 SPIEEVRLTVPVTDDSSLPVWTFRMWTLGLLSCVLMSFLNQFFSYRTEPLIVTQITVQVA 83
SPIEEVRLTVP DD++LPVWTFRMW++GLLSC L+SFLNQFFSYRTEPLIVTQITVQVA
24 SPIEEVRLTVPAGDDTALPVWTFRMWSIGLLSCALLSFLNQFFSYRTEPLIVTQITVQVA 83
84 SLPLGHILARVLPRRKFKAPALLGGGECSLNPGPFNMKEHVLVSIFANAGCAFGSGSAYA 143
SLP+GH LARVLPRR F+APALLGGGE SLNPGPFNMKEHVL+SIFANAGCAFG+G+AYA
84 SLPVGHFLARVLPRRAFRAPALLGGGEWSLNPGPFNMKEHVLISIFANAGCAFGNGNAYA 143
144 VMIVDIIRAFYGRSISLFPAWLLITTTQVLGYGWAGLMRRYVVEPAQMWWPGTLVQVSLF 203
VMIVDIIRAFY RSIS AWLLI TTQVLGYGWAGLMR++VVEPA MWWPGTLVQVSLF
144 VMIVDIIRAFYKRSISFVAAWLLIITTQVLGYGWAGLMRKFVVEPAHMWWPGTLVQVSLF 203
204 RALHGKGEEKEENKEGSGGGMSQAKFFLIALACSFLWYAVPGYLFPTLTSVSWVCWIFSK 263
RALH EK+E GS +S++KFFL+AL CSF WYAVPGYLFPTLTS+SWVCW+FSK
204 RALH----EKDELPHGSRQ-ISRSKFFLVALICSFAWYAVPGYLFPTLTSISWVCWVFSK 258
264 SVTAQQLGSGMKGLGLGAFTLDWTAVSAFLYSPLISPFFATANILAGYVLLMYVVVPVSY 323
SVTAQQLGSG+KGLG+GAF+LDWTA+S+FL+SPLISPFFATANI G+VL +YV+VP++Y
259 SVTAQQLGSGLKGLGVGAFSLDWTAISSFLFSPLISPFFATANIFVGFVLFLYVLVPIAY 318
324 WGLDLYNARRFPIFSSHLFTATGSTYDITAIVNDRFEIDMDGYHRMGRINMSTFFALSYG 383
WG DLYNA+ FPIFSSHLF + G++YDITAIVND+FE+D+D Y+++GRIN+S FFAL+YG
319 WGFDLYNAKTFPIFSSHLFMSNGTSYDITAIVNDKFELDIDAYNKLGRINLSVFFALAYG 378
384 LGFATIAATVTHVALFHGKEIYRRFRASQRDKPDVHTRLMKSYRDVPSWWFYAMLALSMA 443
L FATIA+TVTHV LF+GKEIY RFRASQ++KPD+HTRLMK Y D+P WWFY+++ALSM
379 LSFATIASTVTHVGLFYGKEIYHRFRASQKEKPDIHTRLMKKYDDIPVWWFYSLMALSMT 438
444 VSLLLCTVLRSAVQLPWWGLLFACAMAFVFTLPISIITATTNQ---TPGLNIITEYVIGL 500
V+L+LCTVL+ VQLPWWGLLFAC MAF+FTLPISII+ATTNQ TPGLN+ITEY IGL
439 VALILCTVLKHEVQLPWWGLLFACGMAFIFTLPISIISATTNQASYTPGLNVITEYAIGL 498
501 MLPGKPIANVCFKAYGYMSMSQAVSFLSDFKLGHYMKIPPKSMFLVKLVGTVVASTVNLV 560
++PG PIANVCFK YGYMSMSQA++FLSDFKLGHYMKIPPKSMFLV+ +GT+VA TVNL
499 IIPGHPIANVCFKVYGYMSMSQAIAFLSDFKLGHYMKIPPKSMFLVQFIGTIVAGTVNLG 558
561 VAYWLLGSIPNICQDALLPADSPWTCPNDRVFFDASVIWGLVGPRRIFGPLGNYGALNWF 620
VA+WLLGSI +ICQD+ LPADSPWTCPNDRVFFDASVIWGL+GP RIFGP GNY ALNWF
559 VAWWLLGSIHDICQDS-LPADSPWTCPNDRVFFDASVIWGLIGPIRIFGPHGNYSALNWF 617
621 FLAGAVGPVIVYLLHRAFPSKTWIPMINLPVLIGATSYMPPATAVNYNSWLIIGIIFNFF 680
FL GA GPVIVY+ H+ FP+K WI + NLPVLIGAT+ MPPATAVNYNSWL+ G IFNFF
618 FLIGAAGPVIVYIFHKMFPNKKWITLTNLPVLIGATASMPPATAVNYNSWLLFGTIFNFF 677
681 VFRYRKLWWKRYNYILSAALDAGVAFMAVLLYFSLSMENRSISWWGTAGEHCPLASCPTA 740
VFRYRK WW+RYNYILSAALDAGVAFMAVLLYFSLSMENRSI WWGTAGEHCPLA+CPTA
678 VFRYRKKWWERYNYILSAALDAGVAFMAVLLYFSLSMENRSIDWWGTAGEHCPLATCPTA 737
741 KGINLGADSVCPV 753
KG++LG SVCPV
738 KGVDLGPTSVCPV 750
OsOPT2/OsOPT3
2 ASSHQEDREEEEEHSHGDDEITAPFLRPSTSRGSPELEEEENSPIEQVALTVPVSDEPET 61
AS Q EEEE HGD IT+P LRPSTS SPE EEENSP+E VALTVPVSDEPET
7 ASVQQAREEEEELDHHGDPMITSPLLRPSTSGSSPENGEEENSPVELVALTVPVSDEPET 66
62 PVLTFRMWVLGTASCAVLSFLNQFFWYRKEPLTITAISAQIAVVPLGRLMAAALPERAFF 121
PVLTFRMWVLGTASCAVLSFLNQFFWYRKEPLTITAISAQIAVVPLGRLMAA LPE AFF
67 PVLTFRMWVLGTASCAVLSFLNQFFWYRKEPLTITAISAQIAVVPLGRLMAATLPEHAFF 126
122 RGRPWEFTLNPGPFNVKEHVLITIFANSGAGTVYAIHVITAVRVFYGKHISFFVSLLVVL 181
RGRPWEFTLNPGPFNVKEHVLITIFANSGAGTVYAIHVIT VRVFYGK +SFF+SLLVVL
127 RGRPWEFTLNPGPFNVKEHVLITIFANSGAGTVYAIHVITGVRVFYGKTLSFFISLLVVL 186
182 TTQVVDDQVLGFGWAGIFRRYLVEPAAMWWPSNLVQVSLFRALHEKEARSKGGLTRNQFF 241
TTQ Q+LGFGWAGIFRRYLVEPA+MWWPSNLVQVSLF ALHEKEAR KGGLTRNQFF
187 TTQY--HQMLGFGWAGIFRRYLVEPASMWWPSNLVQVSLFSALHEKEARRKGGLTRNQFF 244
242 LVAFICSFAYYIFPGYLFQMLTSLSWICWVFPHSVLAQQLGSGLSGLGIGAIGLDWSTVS 301
LVAF+CSFAYYIFPGYLFQMLTSLSWICWVFP SVLAQQLGSGL GLG+GAIGLDWS++S
245 LVAFVCSFAYYIFPGYLFQMLTSLSWICWVFPSSVLAQQLGSGLRGLGVGAIGLDWSSIS 304
302 SYLGSPLASPWFATANVAAGFFFIMYIITPIAYWFNFYKAQNFPIFSDGLFTSTGQKYNI 361
SYLGSPLASPWFAT NV GFF +MYIITPIAYWFNFYKAQNFPIFSDGLFTSTGQKYN+
305 SYLGSPLASPWFATVNVGVGFFIVMYIITPIAYWFNFYKAQNFPIFSDGLFTSTGQKYNV 364
362 SSIVDSHFHFDTKAYEKNGPLYLSTFFAVTYGVGFASLTATIVHVLLFHGSEIWQLSKSA 421
SSIVDSHFHFDTKAYEKNGPLYLST VTYGVGFA+L ATIVH LLFHGSEIW LSKSA
365 SSIVDSHFHFDTKAYEKNGPLYLSTSLLVTYGVGFATLAATIVHALLFHGSEIWLLSKSA 424
422 FQEKRMDIHTKLMRRYKQVPEWWFVCILIANIAVTIFACEYYIEQLQLPWWGVLLACAIA 481
FQEKRMDIHTKLMRRYKQVPEWWF+CILIANI TIFACEYY E+LQLPWWGVL AC+IA
425 FQEKRMDIHTKLMRRYKQVPEWWFICILIANIGTTIFACEYYNEELQLPWWGVLFACSIA 484
482 FFFTLPIGIITATTNQTPGLNIITEYIMGYLYPGRPVANMCFKVYGYISMSQALTFLQDF 541
FFFTLPIGII ATTNQTPGLN+ITEYI+GYLYPGRPVANMCFKVYGYISM QAL FL+DF
485 FFFTLPIGIIKATTNQTPGLNVITEYIIGYLYPGRPVANMCFKVYGYISMKQALAFLEDF 544
542 KLGHYMKIPPRTMFMAQVVGTLIAAFVYIGTAWWLMETIPNICNTELLPSDSPWTCPGDH 601
KLGHYMKIPPRTMFMAQVVGT IAAFVYIGTAWWLMETIPNICNTELLPSDSPWTCPGDH
545 KLGHYMKIPPRTMFMAQVVGTSIAAFVYIGTAWWLMETIPNICNTELLPSDSPWTCPGDH 604
602 VFYDASVIWGLISPRRIFGDLGTYSAVNWFFLGGAIAPVLVWFAHKAFPNQNWILLINMP 661
VFYDASV WGLISPRRIFGDLGTYSA+NWFFL GAIAP+LVWFAHK FP QNWILLI P
605 VFYDASVTWGLISPRRIFGDLGTYSALNWFFLCGAIAPLLVWFAHKTFPGQNWILLIKTP 664
662 VLIGATGQMPPATAVNYTTWILVGFLSGYVVYRYRRDWWERHNYLLSGALDAGLAFMAVL 721
VLIGAT QMPPATAVNYTTWILVGFLSGYVVYRYRRDWWERHNYLLSGALDAGLAFMAVL
665 VLIGATFQMPPATAVNYTTWILVGFLSGYVVYRYRRDWWERHNYLLSGALDAGLAFMAVL 724
722 IYLCLGLENISLNWWGNDLDGCPLASCPTAKGVVVDGCPVYT 763
IYLCLGLE+ISLNWWGNDLDGCPLASCPTAKG+VV GC VYT
725 IYLCLGLEDISLNWWGNDLDGCPLASCPTAKGIVVKGCAVYT 766
OsYSL3/OsYSL4
1 MDAMIGDPMSATSVEAVFEKQPSPEFRELVTPRAMAVAVVLSVVICFVGMRIQMTAGIVP 60
MDA IGDP TSVEA FEK P P F LVTPRAMAVAV+L +V CFVGMRIQM G VP
1 MDASIGDP-RLTSVEAAFEKNPLPGFSWLVTPRAMAVAVLLGIVFCFVGMRIQMMTGFVP 59
61 ALNMPASILSFFLLKWLIRLLQSCGFPMLPFTRQENMFLLTCIITCLNLALTSGFATNII 120
ALNMP ++LSFFLLK L R LQ ++PFTRQENMFL+TC+ITCLNLA+T GFAT +
60 ALNMPVTVLSFFLLKVLARQLQKWRLTVVPFTRQENMFLITCVITCLNLAITGGFATALT 119
121 GMTSTVARSLADDPDPRDIMDHVPIGKWIVYLFLVGMTGVLINVPFNQVMIIDYKLLFPT 180
GM + VA++LADD DPRDI+D++P GK I+Y FL+GM GVL N+P NQ+MIIDY+LLFPT
120 GMGTIVAKTLADDLDPRDIIDYIPTGKLIIYFFLIGMAGVLSNIPLNQIMIIDYQLLFPT 179
181 GTVIAQLINSFHTPEGAYVAKMQVATIFKVFFGSFSWSMFQWFYTAGDDCGFQHFPTFGL 240
G+VI INSFHTPEGAY+AKMQV TIFKVFFGSFSWS+FQWFY++G CGF FPTFGL
180 GSVIGHPINSFHTPEGAYIAKMQVMTIFKVFFGSFSWSIFQWFYSSGSGCGFSSFPTFGL 239
241 GLYKHRFYFDFSATYIGLGMICPHIVNFGLFFGAIISWGFLYPFLETKRGQWYQTDSPTS 300
LYK RFY DFSATYIG+GM+CPHIVNFGL FGAIISWGFLYP+LETK G+WYQTDSP++
240 ELYKRRFYIDFSATYIGVGMMCPHIVNFGLLFGAIISWGFLYPYLETKHGEWYQTDSPSN 299
301 LNGQNGYK---------------------------------------------KHPSLNY 315
L+G NGYK K+PS+NY
300 LDGLNGYKVFISVTLIVTDGLINFLILVTSAAINFYHIRQQQQQTSGLASYISKNPSMNY 359
316 DDRKRIEVFLANRIPIPVPVAAYITCAAISTIAIPAMFNQIKFYHLAVLYMVIPVVTFCX 375
D+RKRIE+FL+++IP+ VPVAAY+ AIS +A+PAMF+QIK+YH+ VLY+ IPVV FC
360 DERKRIEMFLSSKIPMFVPVAAYVAWTAISMVAMPAMFDQIKYYHVGVLYLAIPVVGFCN 419
376 TYATGLTDWSVAPTYAKFTTFVFAAWIXKPGAFVASLLASGVIVAALHISSQAMQDLKSG 435
TYATGLTDWSV+ TYAKF+ F+FAAWI +PGA VASLL SG+ +A+LH+SSQAMQDLKS
420 TYATGLTDWSVSNTYAKFSPFIFAAWIARPGAIVASLLVSGITMASLHVSSQAMQDLKSA 479
436 HMTLTSPRAMVTGQIFGVAVGSILCPCVFLAFQSTTKPNAPVGSKQSDYPCPFAGLYRAI 495
HMTLTSPRAM+ GQ+FGVA+ S++ PC+F AF+ KP AP+GSK S YPCP+AGLYRAI
480 HMTLTSPRAMIAGQVFGVALSSVVSPCIFRAFEKAAKPGAPLGSKDSVYPCPYAGLYRAI 539
496 GVIGTGGVKELPKHCMTFCVVAFCVTVIIDAVVLVSQKRGWSIHRYIPSMTVIALPFFAG 555
+IG GGVK LPK+C+ CV+A VT+ IDA+VLVSQ +GW +H YIPSMTVIALPFFAG
540 CIIGMGGVKGLPKYCVELCVIAVLVTIAIDALVLVSQLKGWRLHLYIPSMTVIALPFFAG 599
556 SYFTIDMCVGSLLLLAWTRMNAKSAEMLSSAVAAGLICGEGLFTLPSALLNMFKVQPPMC 615
SYFT+DMC+G LLLL W +++ SAE+LS+AVAAGLICGEGLFTLPSALLNMFKV PPMC
600 SYFTLDMCLGGLLLLLWKKIDTMSAEILSAAVAAGLICGEGLFTLPSALLNMFKVLPPMC 659
616 MKFLSGGEEVEAADSFLNNLG 636
MKFL G+EVE DSFLN+ G
660 MKFLPSGQEVEVVDSFLNSSG 680
OsYSL2/OsYSL15
5 APEIERCDAGDVESDHDGAAAAAERVPPWREQVTARGMVAALLIGFVYTVIIMKLALTTG 64
APEI D E+D A ER+ PWREQVTARG+VAA LIGFV++VI+MK+ALTTG
12 APEIGSLHDEDAEAD-PARAREMERLQPWREQVTARGVVAAALIGFVFSVIVMKIALTTG 70
65 IIPTLNVSAALLAFLALRGWTRAPALLLPGGGAASSSSWRRPFTRQENTVVQTCAVACYT 124
++PTLN+SAALLAFLALRGWTRA L G + RPFTRQENTVVQTCAVACYT
71 LVPTLNISAALLAFLALRGWTRALERL----GFSP-----RPFTRQENTVVQTCAVACYT 121
125 MGFGGGFGSSLLALNRKTYELAGVSTPGNSPGSYKEPGVGWMTGFLFAISFVGLLNLLPL 184
+ FGGGFGS+LL LN++TYELAG ++PGN PGSYKEPG+GWM G L AISF G L+L+PL
122 IAFGGGFGSTLLGLNKRTYELAG-NSPGNVPGSYKEPGIGWMVGLLLAISFAGNLSLIPL 180
185 RKALIIDYKLTYPSGTATAVLINGFHTPQGENSAKKQVRGFLNCFGISLLWSFFQWFYTG 244
RKAL++DYKLTYPSGTATAVLINGFHT QG+ +AK Q+ GFL FG+SL WSFFQWFYTG
181 RKALVVDYKLTYPSGTATAVLINGFHTAQGDKNAKLQLHGFLKYFGLSLFWSFFQWFYTG 240
245 GESCGFLQFPTFGLKAWKQTFYFDFSLTYVGAGMICSHLVNLSALFGAILSWGIMWPLIS 304
G +CGF+QFPTFGLKAWKQ+F+FDFSLTYVGAGMICSHLVNLS L GA++SWGIMWPLIS
241 GNACGFVQFPTFGLKAWKQSFFFDFSLTYVGAGMICSHLVNLSTLLGAVISWGIMWPLIS 300
305 IQKGKWYPGNVPESSMTSLFGYKSFMCVALIMGDGLYHFIKVTGITAKSLHERSNRRHAK 364
KG WYP N+PESSMTSL+GYKSF+C+ALIMGDGLYHF+KVTG+TAKSLH R NR+
301 KHKGDWYPANIPESSMTSLYGYKSFLCIALIMGDGLYHFVKVTGVTAKSLHNRFNRKSVS 360
365 KATDE--DTFVIADMQRDEFFNKDYIPNWLAYAGYALLSIVAVIAIPIMFQQVKWYYVVV 422
E D + D+QRDE F + +P+W+AY+GY LLSI+AVI IPIMF+QVKWYYV++
361 NTASEEGDMVSLDDLQRDEVFKRGTVPSWMAYSGYFLLSIIAVITIPIMFRQVKWYYVII 420
423 AFVLAPVLGFSNAYGTGLTDMNMSYNYGKIALFIFAAWGGRDNGVIAGLVGCGIVKQLVQ 482
A+ L PVLGF+N+YG GLTD+NM YNYGKIALF+FAAW G+DNGVIAGLV +VKQLV
421 AYALGPVLGFANSYGAGLTDINMGYNYGKIALFVFAAWAGKDNGVIAGLVVGTLVKQLVL 480
483 VSADLMHDFKTGHLTLTSPRSMLVGQAIGTAMGCIIAPLTFLLFYKAFDIGNPDGYWKAP 542
VSADLMHD KTGHLTLTSPRSMLVG+ IGT +GC IAPLTF+LFY+AFDIGNPDGYWKAP
481 VSADLMHDLKTGHLTLTSPRSMLVGELIGTGIGCFIAPLTFMLFYRAFDIGNPDGYWKAP 540
543 YALIFRNMAILGVEGFSALPKHCLELSAGFFAFSVLINLMRDFLPRKYRDYVPLPTAMAV 602
YALI+RNMAILG+EG SALPKHCL LS GFFAF+VL N+ RD LP +Y+ VPLPTAMAV
541 YALIYRNMAILGIEGISALPKHCLSLSVGFFAFAVLTNVARDALPARYKKLVPLPTAMAV 600
603 PFLVGANFAIDMCVGSLIVFAWHKINSKESALLVPAVASGFICGDGIWMFPSSLLSLAKV 662
PFLVGA+FAIDMCVGSL++FAW+K+N KE+A +VPAVASG +CGDGIW FPSS+L+LAK+
601 PFLVGASFAIDMCVGSLVLFAWNKMNKKEAAFMVPAVASGLMCGDGIWTFPSSILALAKI 660
663 KPPICMKFTPGS 674
KPPICMKFTPGS
661 KPPICMKFTPGS 672
OsYSL7/OsYSL17
49 MKVTLSSGFIPSFSIPAGLLGFCVSRASIRILDYFAVAQLPFTRQENTIIQTCVVACTSI 108
M++ L+SG +PS +PAGLLGF ++R IR LD V+ LPFTRQENT+IQ VV+C++I
1 MRLNLTSGLLPSLGVPAGLLGFFLARVWIRALDVVGVSHLPFTRQENTLIQIAVVSCSTI 60
109 TFTGGFGTYILAM-GKKAAVGDVNAQ-NNVEEPSFARMITFLFLISFAGMFIIMPFRKVM 166
F+GGFGTYIL M GK A G + + NVEEP+ R+I FLFL++F+G+FII+P RK+M
61 AFSGGFGTYILGMSGKSANEGHIGSHGRNVEEPNIGRVIAFLFLVNFSGLFIIVPLRKMM 120
167 IIRHRLTFPSGTATAHLINSFHTPQGVKQARKQVTLLFKSFGGTIAWSLFQWFFASGPGC 226
IIRHRLTFPSGTATAHLINSFHTP G KQAR QV LFKS G T+ W +FQWFFA G C
121 IIRHRLTFPSGTATAHLINSFHTPHGAKQARLQVVTLFKSLGATVLWPIFQWFFAGGKNC 180
227 GFKFFPTFGLEAYKHGFFFDFTMANVGIGMMCPYMIVFSVFIGTIISCGVIWPYIESKEG 286
GF+ FPTFG+ AY+ GF+FDF+ NVGIGM+CP MI S+ G+I+S G++WPYIE+K G
181 GFQIFPTFGMAAYRRGFYFDFSTTNVGIGMICPPMITASMLAGSIVSWGILWPYIETKAG 240
287 IWYPSNLGPNSLNGIRGYKVFIGLSMIMADCLFVFLCIMVRTTCAMIKRRRQAMQGGGGN 346
W+P NL N L GI GY+VF+G+SMI+AD LF L +VRT CAM KRRR A
241 RWFPENLDANDLGGIMGYRVFVGVSMILADGLFTILSALVRTACAMRKRRRGASTVTAA- 299
347 AQPFQGIDIADQPVKSFDDRRRAQVFLRDEIPDSVTIGCYVLLSIISIAAIPHLYPQMRY 406
PFQ + ++ ++SFDDRRRAQVFLRD P V + Y L+ +S+ A+P LYPQ+ +
300 VPPFQCLSATERTMQSFDDRRRAQVFLRDSFPTWVAVASYAALAALSVVAVPLLYPQLGH 359
407 SHVALIYLAAPVFAFCNAYGFGVTDMNLASTYCKIAMFAFGSWVGIKSGGVVAALVAGGI 466
HVA Y+AAPVFAFCNAYG GVTDMNL++TY KIAM F SWVG+ GGVVA L A GI
360 RHVAAAYVAAPVFAFCNAYGVGVTDMNLSATYGKIAMMVFSSWVGMDGGGVVAGLAACGI 419
467 TMSILGNAADVAQDLKTGYLTLTSPRAVFISEAIGTALGCVVNPTVFWVFYRVYKM--GS 524
+S + ++D QD KTGYLTLTSPRA+ + + GTALGCVVNP +FWVFY+VY M G
420 IVSAVSGSSDFMQDFKTGYLTLTSPRAMLVGQVAGTALGCVVNPAIFWVFYKVYNMGGGG 479
525 GDMGDM-PYAKLYRGFAMLSVGDGEQGLPRHSMLLFKVFFVLALALSVFREVASRKEWRI 583
GD D+ PYA+ YRG A+LSV G GLP HS+LL K+FF +ALALS REVA R+ WR
480 GDGADVAPYARAYRGIAVLSV--GRHGLPDHSVLLCKLFFAMALALSAAREVAERRRWRA 537
584 RRYIPSTIGMAITFFMPPRVPVGMCIGSLVAYLWEK-MDAGRGRMLSPALASGLICGDGV 642
RYIPSTIG+A+ FF+PPR+PVGM +G L ++W + +DAG R+L PA+ASGLICGDG+
538 LRYIPSTIGVAVAFFVPPRIPVGMAVGCLALHVWRRHVDAGGARLLLPAVASGLICGDGL 597
643 GSILLSMLTLMGARAPICIKFLSRGDNVKLDAFLATLH 680
GS+ SMLTL+ AR PICIKF+SR +N KLDAFLAT H
598 GSLASSMLTLLRARPPICIKFVSRFENQKLDAFLATRH 635
OsYSL11/OsYSL12
1 MASAAANNSSSAAYDAAETGGLLRRRNTTAAARGNAGEEE-----EEAEAVAPSVEQAFA 55
MAS A + + E L R A G E + E E P A +
1 MASHANASGGGGDEEMVEASTLRHRHGAGKDANGVGTERQLAAAAAEGEXEGPRRWSARS 60
56 DKPVPSWREQLTVRAFVVGFLLSIMFNIIVMKLSLTTGVIPSLNVSASLLGFFLVRLWTA 115
+ VPSWREQLTVRAFVV F LSIMF+IIVMKL+LTTG+IPSLNVSA LLGFF VRLWTA
61 GQGVPSWREQLTVRAFVVSFFLSIMFSIIVMKLNLTTGIIPSLNVSAGLLGFFFVRLWTA 120
116 AIERVGFLKQPLTRQENTVIQTCVVSAYGVAFSGGFGSYLFGMSETIAKQATEANDPMNI 175
AIERVG L+QP TRQENTVIQTCVV+AYG+AFSGGFG+YLFGMSETIAKQATEAN+ N+
121 AIERVGLLRQPFTRQENTVIQTCVVAAYGIAFSGGFGTYLFGMSETIAKQATEANNAQNV 180
176 KNPHLGWIIGFMFLVSFVGLFALVPMRKVMIVDYKLTYPSGTATAYLINGFHTPEGADLA 235
KNPH+GW+IGF+FLVSF+GL ALVP+RK+MIVDYKLTYPSGTATAYLINGFHTPEGA LA
181 KNPHIGWMIGFLFLVSFIGLLALVPLRKIMIVDYKLTYPSGTATAYLINGFHTPEGAKLA 240
236 KKQVRTLGKYFSISFLWAFFQWFYTAGDNCGFSSFPTFGLEAFKNRFYFDFSPTYVGVGM 295
KKQV+ LGK+F SF+W FFQWFYTAGD CGF SFPT GL+A+KNRFYFDFSPTYVGVGM
241 KKQVKELGKFFLFSFVWGFFQWFYTAGDGCGFQSFPTLGLQAYKNRFYFDFSPTYVGVGM 300
296 ICPYIVNVSLLIGGIISWGIMWPLISKKKGSWYPETLPESSLLGLQAYKVFITIAVILGD 355
ICP+IVNVS+L+GGI+SWGIMWPLI KKGSWY +L E+SL GLQ Y+VFI+IA+ILG+
301 ICPHIVNVSVLLGGILSWGIMWPLIRNKKGSWYAASLSETSLHGLQGYRVFISIALILGN 360
356 GLYNFVKVFGYTIKGFIVMYKNKNSNTLPISDNGTPANATEEESFDDKRRNELFLKDQIP 415
GLYNFVKV GF+VM K KNS TLP+S+NG+P ATE SFDD+RR ELFLKDQIP
361 GLYNFVKVLIRKTAGFVVMMK-KNS-TLPVSNNGSPMVATEAISFDDERRTELFLKDQIP 418
416 KTVAIGGYVVLAVITSGCLPLIIPQLKWYYILIAYIFAPIMAFCNAYGSGLTDWSLATTY 475
KTVA GGYV +A ++ G LP I PQLKWYYIL+AY+FAP++AFCNAYG+GLTDWSLA+TY
419 KTVAFGGYVAVAAVSIGTLPQIFPQLKWYYILVAYVFAPVLAFCNAYGAGLTDWSLASTY 478
476 GKLAIFVFGAWAGASHGGVLVGLAACGVMMNIVGTASDLMQDFKTGYMTLASPRSMFVSQ 535
GKLAIF+FGAWAGAS+GGVLVGLAACGVMM+IV TASDLMQDFKTGY+TLASPRSMFVSQ
479 GKLAIFIFGAWAGASNGGVLVGLAACGVMMSIVSTASDLMQDFKTGYLTLASPRSMFVSQ 538
536 VIGTAMGCVIAPCVFWLFYKSF-NIGASDGAYPAPYTIMYRNMAILGVNGLSSLPKYCLT 594
VIGTAMGCVIAPCVFWLFYK+F +IG S YPAPY I+YRNMAILGV+G SSLPK+CLT
539 VIGTAMGCVIAPCVFWLFYKAFADIGVSGTEYPAPYAIVYRNMAILGVDGFSSLPKHCLT 598
595 LCYIAFVAAFIINLIKDLVPERVAKYIPIPMAAAIPFYLGPYFAIDMFMGSVILYFWEWR 654
LCYI F AA INL +DL P +VA++IP+PMA AIPFY+G YFAIDMF+G+VIL+ WE
599 LCYIFFAAAIAINLARDLAPSKVARFIPLPMAMAIPFYIGSYFAIDMFIGTVILFVWEMV 658
655 NKDEAQSFGPAVASGLMCGDGLWALPQAVLSLVNVNPPLCMKFLSRAANAKVDTFLGN 712
NK +A++F PAVASGL+CGDG+W LPQ++L+L V PP+CMKFLSR+ NA+VD FLGN
659 NKAKAEAFAPAVASGLICGDGIWTLPQSILALAKVKPPICMKFLSRSVNAQVDGFLGN 716
